# Supplementary material for: Conserved Pbp1/Ataxin-2 regulates retrotransposon activity and connects polyglutamine expansion-driven protein aggregation to lifespan-controlling rDNA repeats
Source: Commun Biol. 2018 Nov 5;1:187. doi: 10.1038/s42003-018-0187-3 (PMC6218562; doi:10.1038/s42003-018-0187-3)
Supplement: Supplementary file 2 — Supplementary Data 1 [file 42003_2018_187_MOESM2_ESM.xlsx]

## Sheet: Sheet1
KMY#	Genotype	Source
KMY2372	BY4741- Mat a his3Δ1, leu2Δ0, met15Δ0, ura3Δ0, Ty1his3AI[Δ1]-3114	J. Curcio (JC3212)
KMY2454	BY4741- Mat a his3Δ1, leu2Δ0, met15Δ0, ura3Δ0, Ty1his3AI[Δ1]-3114, pbp1Δ::HphR	This study
KMY2455	BY4741- Mat a his3Δ1, leu2Δ0, met15Δ0, ura3Δ0, Ty1his3AI[Δ1]-3114, rad27Δ::HphR	This study
KMY2463	BY4741- Mat a his3Δ1, leu2Δ0, met15Δ0, ura3Δ0, Ty1his3AI[Δ1]-3114, rad27Δ::KanR, pbp1Δ::HphR,	This study
KMY2468	BY4741- Mat a his3Δ1, leu2Δ0, met15Δ0, ura3Δ0, Ty1his3AI[Δ1]-3114, tec1Δ::KanR	This study
KMY2480	BY4741- Mat a his3Δ1, leu2Δ0, met15Δ0, ura3Δ0, Ty1his3AI[Δ1]-3114, dbr1Δ::KanR	This study
KMY2495	BY4741- Mat a his3Δ1, leu2Δ0, met15Δ0, ura3Δ0, Ty1his3AI[Δ1]-3114, rnh1Δ::KanR	This study
KMY2587	BY4741- Mat a his3Δ1, leu2Δ0, met15Δ0, ura3Δ0, Ty1his3AI[Δ1]-3114, rnh201Δ::KanR	This study
KMY2558	BY4741- Mat a his3Δ1, leu2Δ0, met15Δ0, ura3Δ0, Ty1his3AI[Δ1]-3114, rnh1Δ::KanR, rnh201Δ::HphR	This study
KMY2563	BY4741- Mat a his3Δ1, leu2Δ0, met15Δ0, ura3Δ0, Ty1his3AI[Δ1]-3114, rnh1Δ::KanR, rnh201Δ::HphR, pbp1Δ::NatR	This study
KMY2573	BY4741- Mat a his3Δ1, leu2Δ0, met15Δ0, ura3Δ0, Ty1his3AI[Δ1]-3114, rnh1Δ::KanR, pbp1Δ::HphR	This study
KMY2650	BY4741- Mat a his3Δ1, leu2Δ0, met15Δ0, ura3Δ0, Ty1his3AI[Δ1]-3114, rnh201Δ::KanR, pbp1Δ::HphR	This study
KMY2909	BY4741- Mat a his3Δ1, leu2Δ0, met15Δ0, ura3Δ0, Ty1his3AI[Δ1]-3114, lsm12Δ::KanR	This study
KMY2905	BY4741- Mat a his3Δ1, leu2Δ0, met15Δ0, ura3Δ0, Ty1his3AI[Δ1]-3114, pbp4Δ::KanR	This study
KMY3066	BY4741- Mat a his3Δ1, leu2Δ0, met15Δ0, ura3Δ0, Ty1his3AI[Δ1]-3114, pbp1Δ::HphR, pbp4Δ::KanR	This study
KMY3099	BY4741- Mat a his3Δ1, leu2Δ0, met15Δ0, ura3Δ0, Ty1his3AI[Δ1]-3114, pbp4Δ::KanR, lsm12Δ::HphR	This study
KMY3094	BY4741- Mat a his3Δ1, leu2Δ0, met15Δ0, ura3Δ0, Ty1his3AI[Δ1]-3114, pbp1Δ::HphR, lsm12Δ::KanR	This study
KMY2956	BY4741- Mat a his3Δ1, leu2Δ0, met15Δ0, ura3Δ0, Ty1his3AI[Δ1]-3114, Pbp1(1-297)-MYC-KanR	This study
KMY2959	BY4741- Mat a his3Δ1, leu2Δ0, met15Δ0, ura3Δ0, Ty1his3AI[Δ1]-3114, Pbp1-MYC-KanR	This study
KMY326	W303a - RAD5+ RDN1::ADE2	L. Guarente
KMY1339	W303a - RAD5+ RDN1::ADE2, Pbp1-TAP-TRP	Salvi et al. (2014)
KMY2131	W303a - RAD5+ RDN1::ADE2, pbp1Δ::HphR, Pbp1-1Q-TAP (pRS303, his3, trp)	This study
KMY 2145	W303a - RAD5+ RDN1::ADE2, pbp1Δ::HphR, Pbp1-5Q-TAP (pRS303, his3, trp)	This study
KMY 2164	W303a - RAD5+ RDN1::ADE2, pbp1Δ::HphR, pRS303 (his3, trp)	This study
KMY 2171	W303a - RAD5+ RDN1::ADE2, pbp1Δ::HphR, Pbp1-15Q-TAP (pRS303, his3, trp)	This study
KMY 2174	W303a - RAD5+ RDN1::ADE2, pbp1Δ::HphR, Pbp1-30Q-TAP (pRS303, his3, trp)	This study
KMY 2181	W303a - RAD5+ RDN1::ADE2, pbp1Δ::HphR, Pbp1-40Q-TAP (pRS303, his3, trp)	This study
KMY 2201	W303a - RAD5+ RDN1::ADE2, pbp1Δ::Pbp1-15Q-TAP (his3)	This study
KMY 2246	W303a - RAD5+ RDN1::ADE2, pbp1Δ::Pbp1-30Q-TAP (his3)	This study
KMY 2322	W303a - RAD5+ RDN1::ADE2, pbp1Δ::HphR	This study
KMY 2835	W303a - RAD5+ RDN1::ADE2, pbp1Δ::Pbp1-40Q-TAP (his3, trp)	This study
KMY 2899	W303a - RAD5+ RDN1::ADE2, rad27Δ::HygR, pRS303 (his3, trp)	This study
KMY 2900	W303a - RAD5+ RDN1::ADE2, tec1Δ::HygR, pRS303 (his3, trp)	This study
KMY 2921	W303a - RAD5+ RDN1::ADE2, sir2Δ::KanR, pRS303 (his3, trp)	This study
KMY 2977	W303a - RAD5+ RDN1::ADE2, pbp1∆::HphR, trf4Δ::KanR, Pbp1-1Q-TAP (pRS303, his3, trp)	This study
KMY 2981	W303a - RAD5+ RDN1::ADE2, pbp1∆::HphR, trf4Δ::KanR, Pbp1-15Q-TAP (pRS303, his3, trp)	This study
KMY 2983	W303a - RAD5+ RDN1::ADE2, pbp1∆::HphR, trf4Δ::KanR, Pbp1-30Q-TAP (pRS303, his3, trp)	This study
KMY 2985	W303a - RAD5+ RDN1::ADE2, pbp1∆::HphR, trf4Δ::KanR, Pbp1-40Q-TAP (pRS303, his3, trp)	This study
KMY 2987	W303a - RAD5+ RDN1::ADE2, pbp1∆::HphR, trf4Δ::KanR, pRS303 (his3, trp)	This study
KMY 2988	W303a - RAD5+ RDN1::ADE2, pbp1Δ::HphR, Lsm12-Myc (KanR), Pbp1-1Q-TAP (pRS303, his3, trp)	This study
KMY 2990	W303a - RAD5+ RDN1::ADE2, pbp1Δ::HphR, Lsm12-Myc (KanR), Pbp1-5Q-TAP (pRS303, his3, trp)	This study
KMY 2992	W303a - RAD5+ RDN1::ADE2, pbp1Δ::HphR, Lsm12-Myc (KanR), Pbp1-15Q-TAP (pRS303, his3, trp)	This study
KMY 2994	W303a - RAD5+ RDN1::ADE2, pbp1Δ::HphR, Lsm12-Myc (KanR), Pbp1-30Q-TAP (pRS303, his3, trp)	This study
KMY 2996	W303a - RAD5+ RDN1::ADE2, pbp1Δ::HphR, Lsm12-Myc (KanR), Pbp1-40Q-TAP (pRS303, his3, trp)	This study
KMY 2998	W303a - RAD5+ RDN1::ADE2, pbp1Δ::HphR, Lsm12-Myc (KanR), pRS303 (his3, trp)	This study
KMY 3039	W303a - RAD5+ RDN1::ADE2, pbp1Δ::HphR, Pbp4-Myc (KanR), Pbp1-1Q-TAP (pRS303, his3, trp)	This study
KMY 3042	W303a - RAD5+ RDN1::ADE2, pbp1Δ::HphR, Pbp4-Myc (KanR), Pbp1-5Q-TAP (pRS303, his3, trp)	This study
KMY 3045	W303a - RAD5+ RDN1::ADE2, pbp1Δ::HphR, Pbp4-Myc (KanR), Pbp1-15Q-TAP (pRS303, his3, trp)	This study
KMY 3048	W303a - RAD5+ RDN1::ADE2, pbp1Δ::HphR, Pbp4-Myc (KanR), Pbp1-30Q-TAP (pRS303, his3, trp)	This study
KMY 3051	W303a - RAD5+ RDN1::ADE2, pbp1Δ::HphR, Pbp4-Myc (KanR), Pbp1-40Q-TAP (pRS303, his3, trp)	This study
KMY 3054	W303a - RAD5+ RDN1::ADE2, pbp1Δ::HphR, Pbp4-Myc (KanR), pRS303 (his3, trp)	This study
KMY 3069	W303a - RAD5+ RDN1::ADE2, pbp1∆::HphR, sir2∆::KanR, Pbp1-15Q-TAP (pRS303, his3, trp)	This study
KMY 3075	W303a - RAD5+ RDN1::ADE2, pbp1∆::HphR, sir2∆::KanR, Pbp1-1Q-TAP (pRS303, his3, trp)	This study
KMY 3123	BY4741 - MATa, his3Δ1, leu2Δ0, met15Δ0, ura3Δ0, Ty1his3AI[Δ1]-3114, pbp1Δ::HygR, GAL-Pbp1-1Q (pKM309, ura3)	This study
KMY 3124	BY4741 - MATa, his3Δ1, leu2Δ0, met15Δ0, ura3Δ0, Ty1his3AI[Δ1]-3114, pbp1Δ::HygR, GAL-Pbp1-1Q (pKM309, ura3)	This study
KMY 3126	BY4741 - MATa, his3Δ1, leu2Δ0, met15Δ0, ura3Δ0, Ty1his3AI[Δ1]-3114, pbp1Δ::HygR, GAL-Pbp1-5Q (pKM310, ura3)	This study
KMY 3127	BY4741 - MATa, his3Δ1, leu2Δ0, met15Δ0, ura3Δ0, Ty1his3AI[Δ1]-3114, pbp1Δ::HygR, GAL-Pbp1-5Q (pKM310, ura3)	This study
KMY 3129	BY4741 - MATa, his3Δ1, leu2Δ0, met15Δ0, ura3Δ0, Ty1his3AI[Δ1]-3114, pbp1Δ::HygR, GAL-Pbp1-15Q (pKM311, ura3)	This study
KMY 3132	BY4741 - MATa, his3Δ1, leu2Δ0, met15Δ0, ura3Δ0, Ty1his3AI[Δ1]-3114, pbp1Δ::HygR, GAL-Pbp1-30Q (pKM312, ura3)	This study
KMY 3133	BY4741 - MATa, his3Δ1, leu2Δ0, met15Δ0, ura3Δ0, Ty1his3AI[Δ1]-3114, pbp1Δ::HygR, GAL-Pbp1-30Q (pKM312, ura3)	This study
KMY 3135	BY4741 - MATa, his3Δ1, leu2Δ0, met15Δ0, ura3Δ0, Ty1his3AI[Δ1]-3114, pbp1Δ::HygR, GAL-Pbp1-40Q (pKM313, ura3)	This study
KMY 3136	BY4741 - MATa, his3Δ1, leu2Δ0, met15Δ0, ura3Δ0, Ty1his3AI[Δ1]-3114, pbp1Δ::HygR, GAL-Pbp1-40Q (pKM313, ura3)	This study
KMY 3138	BY4741 - MATa, his3Δ1, leu2Δ0, met15Δ0, ura3Δ0, Ty1his3AI[Δ1]-3114, pbp1Δ::HygR, pKM313 (ura3)	This study
KMY 3139	BY4741 - MATa, his3Δ1, leu2Δ0, met15Δ0, ura3Δ0, Ty1his3AI[Δ1]-3114, pbp1Δ::HygR, pKM313 (ura3)	This study
KMY 3141	BY4741 - MATa, his3Δ1, leu2Δ0, met15Δ0, ura3Δ0, Ty1his3AI[Δ1]-3114, rad27Δ::HygR, pKM313 (ura3)	This study
KMY 3144	BY4741 - MATa, his3Δ1, leu2Δ0, met15Δ0, ura3Δ0, Ty1his3AI[Δ1]-3114, tec1Δ::KanR, pKM313 (ura3)	This study
KMY 3153	W303a - RAD5+ RDN1::ADE2, pbp1Δ::HphR, Pbp1-1Q-TAP (pRS303, his3, trp), GPD-Hsp104 (pKM302, ura3)	This study
KMY 3162	W303a - RAD5+ RDN1::ADE2, pbp1Δ::HphR, Pbp1-15Q-TAP (pRS303, his3, trp), GPD-Hsp104 (pKM302, ura3)	This study
KMY 3165	W303a - RAD5+ RDN1::ADE2, pbp1Δ::HphR, Pbp1-30Q-TAP (pRS303, his3, trp), GPD-Hsp104 (pKM302, ura3)	This study
KMY 3168	W303a - RAD5+ RDN1::ADE2, pbp1Δ::HphR, Pbp1-40Q-TAP (pRS303, his3, trp), GPD-Hsp104 (pKM302, ura3)	This study
KMY 3263	W303a - RAD5+ RDN1::ADE2, pbp1Δ::Pbp1-1Q-TAP (his3, trp), fob1Δ::KanR	This study
KMY 3266	W303a - RAD5+ RDN1::ADE2, pbp1Δ::Pbp1-30Q-TAP (his3, trp), fob1Δ::KanR	This study
KMY 3269	W303a - RAD5+ RDN1::ADE2, pbp1Δ::Pbp1-1Q-TAP (his3, trp), tec1Δ::KanR	This study
KMY 3272	W303a - RAD5+ RDN1::ADE2, pbp1Δ::Pbp1-30Q-TAP (his3, trp), tec1Δ::KanR	This study
KMY 3282	W303a - RAD5+ RDN1::ADE2, pbp1Δ::HphR, Pbp1-1Q-TAP (pRS303, his3, trp), pKM55 (ura3)	This study
KMY 3291	W303a - RAD5+ RDN1::ADE2, pbp1Δ::HphR, Pbp1-15Q-TAP (pRS303, his3, trp), pKM55 (ura3)	This study
KMY 3294	W303a - RAD5+ RDN1::ADE2, pbp1Δ::HphR, Pbp1-30Q-TAP (pRS303, his3, trp), pKM55 (ura3)	This study
KMY 3297	W303a - RAD5+ RDN1::ADE2, pbp1Δ::HphR, Pbp1-40Q-TAP (pRS303, his3, trp), pKM55 (ura3)	This study
KMY 3380	W303a - RAD5+ RDN1::ADE2, pbp1Δ::HphR, Pbp1-1Q-TAP (pRS303, his3, trp), pLTR:Gag1-401-GFP (pKM353, leu), pRS316 Nop1-CFP (pKM354, ura3)	This study
KMY 3383	W303a - RAD5+ RDN1::ADE2, pbp1Δ::HphR, Pbp1-30Q-TAP (pRS303, his3, trp), pLTR:Gag1-401-GFP (pKM353, leu), pRS316 Nop1-CFP (pKM354, ura3)	This study
KMY 3388	W303a - RAD5+ RDN1::ADE2, pbp1Δ::HphR, Mcd1-Myc, Pbp1-1Q-TAP (pRS303, his3, trp)	This study
KMY 3394	W303a - RAD5+ RDN1::ADE2, pbp1Δ::HphR, Mcd1-Myc, Pbp1-30Q-TAP (pRS303, his3, trp)	This study
KMY 3427	W303a RAD5+ RDN1::ADE2, pbp1Δ::HphR, spt3Δ::KanR, Pbp1-1Q-TAP (pRS303, his3, trp)	This study
KMY 3429	W303a RAD5+ RDN1::ADE2, pbp1Δ::HphR, spt3Δ::KanR, Pbp1-30Q-TAP (pRS303, his3, trp)	This study
KMY 3440	W303a RAD5+ RDN1::ADE2, pbp1Δ::HphR, hcr1Δ::KanR, Pbp1-1Q-TAP (pRS303, his3, trp)	This study
KMY 3443	W303a RAD5+ RDN1::ADE2, pbp1Δ::HphR, hcr1Δ::KanR, Pbp1-30Q-TAP (pRS303, his3, trp)	This study
KMY 3446	W303a RAD5+ RDN1::ADE2, pbp1Δ::HphR, tec11Δ::KanR, Pbp1-1Q-TAP (pRS303, his3, trp)	This study
KMY 3449	W303a RAD5+ RDN1::ADE2, pbp1Δ::HphR, tec1Δ::KanR, Pbp1-30Q-TAP (pRS303, his3, trp)	This study
